# Supplementary material for: DOT1L-mediated murine neuronal differentiation associates with H3K79me2 accumulation and preserves SOX2-enhancer accessibility
Source: Nat Commun. 2020 Oct 15;11:5200. doi: 10.1038/s41467-020-19001-7 (PMC7562744; doi:10.1038/s41467-020-19001-7)
Supplement: Supplementary file 4 — Source Data [file 41467_2020_19001_MOESM4_ESM.xlsx]

## Sheet: Figure 3a
Figure 3a - GELS
	mESC _H3K79me2
																	NPC48h _H3K79me2															LADDER
																	NPC48h _H3
	mESC _H3

## Sheet: Figure 5d
	SOX2-qPCR
	Jarid1_1	DMSO	EPZ	(% INPUT)
		5.897	1.934
		5.923	2.643
		5.235	1.448
		4.225	1.435
	Jarid1_2	DMSO	EPZ
		10.606	2.112
		7.997	3.67
		6.625	1.643
		4.423	2.006
	Fgfr2	DMSO	EPZ
		5.617	1.376
		4.728	2.004
		3.178	1.009
		3.122	1.228
	Msi2	DMSO	EPZ
		9.731	3.819
		11.408	5.04
		8.76	2.656
		7.345	2.898
	Pantr1	DMSO	EPZ
		4.369	1.406
		5.041	2.354
		3.481	1.083
		3.255	1.498
	Schip1	DMSO	EPZ
		6.541	1.986
		6.207	3.526
		5.137	1.434
		1.88	4.298

## Sheet: Supplementary Figure 3a
Supplementary Figure 3a - GELS
	mESC H3														NPC48h H3
	mESC H3K79me1
															NPC48h H3K79me1
	mESC H3K79me2
															NPC48h H3K79me2
	mESC H3K79me3
															NPC48h H3K79me3
